# Supplementary material for: Structure and Expression Analysis of Sucrose Phosphate Synthase, Sucrose Synthase and Invertase Gene Families in Solanum lycopersicum
Source: Int J Mol Sci. 2021 Apr 29;22(9):4698. doi: 10.3390/ijms22094698 (PMC8124378; doi:10.3390/ijms22094698)
Supplement: Supplementary file 1 [file ijms-22-04698-s001.zip › Table S1 Primers.xlsx]

## Sheet: Sheet1
	Table S1 Primers used in qRT-PCR analysis in this study
	Gene	Locus	Primer	Sequence
	Actin	Solyc03g078400	Forward	GGACTCTGGTGATGGTGTTAG
			Reverse	CCGTTCAGCAGTAGTGGTG
	TIP	Solyc10g049850	Forward	ATGGAGTTTTTGAGTCTTCTGC
			Reverse	GCTGCGTTTCTGGCTTAGG
	17sRNA	Solyc00g030210	Forward	GCGACGCATCATTCAAATTTC
			Reverse	TCCGGAATCGAACCCTAATTC
	SPS1	Solyc07g007790	Forward	AAAACGCCGTCAAGAACGTG
			Reverse	GCAATCGGCCTCTGGTACTT
	SPS2	Solyc08g042000	Forward	CGTGGGTCCCCCTATCAATG
			Reverse	GCTTCTTCCCCTTCAAGCTGT
	SPS3	Solyc09g092130	Forward	TTGTTCCTCTGCTTGCGTCT
			Reverse	CGTGTCTCCAGTTTCACCGA
	SPS4	Solyc11g045110	Forward	CATCTGGCATCTTACCCGCA
			Reverse	TCTGCTGCATCAAAACGACC
	SUS1	Solyc12g009300	Forward	GCAACTTTAGCTGCTCACCG
			Reverse	ACACCAGGCCTCAAACGAAT
	SUS3	Solyc07g042550	Forward	TGCCCCACATTTGTATCTGT
			Reverse	ACTTGTGAAGGTAGAGACGGT
	SUS4	Solyc09g098590	Forward	AAAGCTGCTGAGCTCATGGT
			Reverse	AGTCATCAGCCTCTCCGAGT
	SUS5	Solyc07g042520	Forward	CCACATGGTTATTTCGCCCAA
			Reverse	TATGAGAATGCTCTGCTCCGT
	SUS6	Solyc03g098290	Forward	CCGATCCCATATGAAGAGCCC
			Reverse	GGTAGCTTGCTTCGCGATTT
	SUS7	Solyc02g081300	Forward	GAAGGGCCAAAGGAGAGACC
			Reverse	CAGCCACTGCTGGTTTTCAC
	INVCW5	Solyc10g083290	Forward	CTTAGAAGAATACACACCCGTT
			Reverse	GTTTCATTCTTTAGGCTTGACC
	INVCW6	Solyc10g083300	Forward	GGCGTTAATGCTTCACACAGA
			Reverse	GGGCCCAAACAATATTGCCC
	INVVR1	Solyc03g083910	Forward	ACAAATGGACACCCGATAACCC
			Reverse	ATCCCCACAGTACTCTTCGTTC
	INVVR2	Solyc08g079080	Forward	GCCGTTAACCACCATGAGGA
			Reverse	TTTCCCCATACAGCTGCCTC
	INVAN1	Solyc01g058010	Forward	TGGTCACTGATGGGTCATGC
			Reverse	TGAGACGGTTGTTGATGGCA
	INVAN2	Solyc01g100810	Forward	ACCCTGCTCTGGAGTCTGAA
			Reverse	TCCACCCCAAGCCTTTTCTC
	INVAN3	Solyc01g111100	Forward	CGATCCAAAATCCATTCCGCC
			Reverse	GATACATCCCCCGAATGCGT
	INVAN4	Solyc04g081440	Forward	TGATTTCATGCCAACTCGTGGT
			Reverse	CGGCATTTCTCCAACTAGCTCT
	INVAN5	Solyc06g065210	Forward	GGCCATCATCATCGTCGGAA
			Reverse	AGCAGTTGGAGCCCACATTT
	INVAN6	Solyc11g007270	Forward	AATGGAGGTTCCTGGCCAAC
			Reverse	TTTGGCGACGAGGTATCCAG
	INVAN7	Solyc11g020610	Forward	ACCGGAGATGTCAGTCTTGC
			Reverse	ACATTGCCAAAGCACTTCGC
	INVAN8	Solyc11g067050	Forward	GGCTATGTCTTGCAGATGGC
			Reverse	CATCTCCCGTGCACCAAGTA
