# Supplementary material for: Structure and Expression Analysis of Sucrose Phosphate Synthase, Sucrose Synthase and Invertase Gene Families in Solanum lycopersicum
Source: Int J Mol Sci. 2021 Apr 29;22(9):4698. doi: 10.3390/ijms22094698 (PMC8124378; doi:10.3390/ijms22094698)
Supplement: Supplementary file 1 [file ijms-22-04698-s001.zip › Table S2 Source of RNA-seq data.xlsx]

## Sheet: Sheet1
		Table S2 The source of RNA-seq data
		Tissue	Experiment ID	Database
		seed	SRP109982	EMBL-EBI
			GSE72216	NCBI-GEO
		roots	GSE88763	NCBI-GEO
			SRP010775	EMBL-EBI
		shoot apex	SRP090200	EMBL-EBI
		leaf	SRP113598	EMBL-EBI
			GSE106811	NCBI-GEO
			GSE95710	NCBI-GEO
			SRP043126	EMBL-EBI
			GSE64087	NCBI-GEO
			SRP113589	EMBL-EBI
		vascular tissue	SRP109982	EMBL-EBI
		parenchyma	SRP109982	EMBL-EBI
		floral meristem	SRP090200	EMBL-EBI
		flower	SRP010775	EMBL-EBI
		pollen	GSE109672	NCBI-GEO
			GSE117185	NCBI-GEO
			SRP055068	EMBL-EBI
		pistil	GSE117185	NCBI-GEO
		ovule	GSE72216	NCBI-GEO
			SRP109982	EMBL-EBI
		ovary wall	GSE72216	NCBI-GEO
			SRP109982	EMBL-EBI
		fruit	GSE106337	NCBI-GEO
			GSE75273	NCBI-GEO
			GSE49289	NCBI-GEO
			SRP018026	EMBL-EBI
			SRP113598	EMBL-EBI
			SRP010775	EMBL-EBI
		outer pericarp	SRP018026	EMBL-EBI
		pericarp	GSE72216	NCBI-GEO
			SRP109982	EMBL-EBI
			SRP018026	EMBL-EBI
		inner pericarp (columella)	SRP109982	EMBL-EBI
			SRP018026	EMBL-EBI
		locular tissue	SRP109982	EMBL-EBI
		placenta	SRP109982	EMBL-EBI
		septum	SRP109982	EMBL-EBI
